# Supplementary material for: Educational Attainment Decreases the Risk of COVID-19 Severity in the European Population: A Two-Sample Mendelian Randomization Study
Source: Front Public Health. 2021 Jun 3;9:673451. doi: 10.3389/fpubh.2021.673451 (PMC8212884; doi:10.3389/fpubh.2021.673451)
Supplement: Supplementary Table 1 — Contributing studies of the exposure GWAS data and the outcome GWAS data. [file Table_1.XLSX]

## Sheet: Supplementary Table 1
Supplementary Table 1. Contributing studies of the exposure GWAS data and the outcome GWAS data.
Exposure GWAS data (educational attainment)		Outcome GWAS data (COVID-19 severity)			GWAS data (COVID-19 incidence)
full name	sample size	full name	n_cases	n_controls	full name	n_cases	n_controls
1958 British Birth Cohort	2804	23andMe_EUR	495	680440	23andMe_EUR	9913	85072
Age, Gene/Environment Susceptibility-Reykjavik Study	3212	24Genetics_EUR	59	75	24Genetics_EUR	106	75
Austrian Stroke Prevention Study	777	Amsterdam UMC COVID study group_EUR	66	1413	Amsterdam UMC COVID study group_EUR	108	1413
Avon Longitudinal Study of Parents and Children	2877	Biobanque Quebec COVID19_EUR	88	552	Ancestry_EUR	2417	14933
Berlin Aging Study II	1619	Columbia University COVID19 Biobank_EUR	203	2149	Biobanque Quebec COVID19_EUR	269	368
Cohorte Lausannoise	3269	Determining the Molecular Pathways and Genetic Predisposition of the Acute Inflammatory Process Caused by SARS-CoV-2_EUR	101	302	CHRIS_EUR	92	2373
Copenhagen Studies on Asthma in Childhood 2000	318	FinnGen_FIN	68	238643	Columbia University COVID19 Biobank_EUR	508	2149
Croatia Korčula	842	Geisinger Health System_EUR	53	112862	COVID19-Host(a)ge_EUR	1610	2205
deCODE genetics	46758	GEN-COVID, reCOVID_EUR	724	2443	deCODE_EUR	4256	270934
Dortmund Health Study	953	Genetic modifiers for COVID-19 related illness_EUR	182	1477	Determining the Molecular Pathways and Genetic Predisposition of the Acute Inflammatory Process Caused by SARS-CoV-2_EUR	362	302
English Longitudinal Study of Ageing	6065	genomiCC_EUR	1676	8380	Estonian Biobank_EUR	1322	193774
EPIC-Norfolk Prospective Population Study	19193	Italy COVID19-Host(a)ge_EUR	698	1255	FinnGen_EUR	810	237901
Erasmus Rucphen Family Study	2433	Spain COVID19-Host(a)ge_EUR	302	925	Geisinger Health System_EUR	869	112862
Estonian Genome Center, University	36631	The genetic predisposition to severe COVID-19_EUR	77	3748	GEN-COVID, reCOVID_EUR	1220	2443
Family Heart Study	3483	Total	4792	1054664	Genes for Good_EUR	147	5442
Fenland Study	8535	Abbreviations: GWAS = genome-wide association study, COVID-19 = coronavirus disease 2019			Genetic modifiers for COVID-19 related illness_EUR	485	1477
Finnish Twin Cohort	2418				Genomes for Life_EUR	253	4735
Geisinger Health System	14562				Genomic epidemiology of SARS-Cov-2 and host genetics in Coronavirus Disease 2019 (COVID-19)_EUR	169	190
Generation Scotland: Scottish Family Health Study	15941				genomiCC_EUR	1676	8380
Genetic Regulation of Arterial Pressure in Humans	727				Genomics England	218	62302
Genetics of Overweight Young Adults	1459				Genotek COVID-19 study_EUR	676	12317
Health 2000	797				Helix Exome+ COVID-19 Phenotypes_EUR	178	5441
Health 2000	819				Latvia COVID-19 research platform_EUR	275	1313
Health and Retirement Study	9963				Lifelines_EUR	244	26553
Heinz Nixdorf Recall Study	1401				Michigan Genomics Initiative_EUR	122	51458
Heinz Nixdorf Recall Study	1347				Million Veterans Program_EUR	1520	7600
Heinz Nixdorf Recall Study	778				Mount Sinai Health System COVID-19 Genomics Initiative_EUR	330	1396
Helsinki Birth Cohort Study	1617				Netherlands Twin Register_EUR	145	5252
Hunter Community Study	1946				Partners Healthcare Biobank_EUR	151	29966
Hypergenes	815				The Colorado Center for Personalized Medicine_EUR	332	32375
Italian Network of Genetic Isolates - Carlantino	947				The genetic predisposition to severe COVID-19_EUR	77	3748
Italian Network of Genetic Isolates - Friuli Venezia Giulia	943				TOPMed_Gardena_EUR	452	458
Kooperative Gesundheitsforschung in der Region Augsburg	2655				UCLA Precision Health COVID-19 Biobank_EUR	203	17391
Kooperative Gesundheitsforschung in der Region Augsburg	2721				UK Blood Donors Cohort_EUR	838	40994
Lothian Birth Cohort 1921	515				Vanderbilt Biobank_EUR	141	70615
Lothian Birth Cohort 1936	1003				Total	32494	1316207
Manchester Studies of Cognitive Ageing	1713
Minnesota Center for Twin and Family Research	3819
Molecular Genetics of Schizophrenia	2313
Mother and Child Cohort of NIPH	622
National Longitudinal Study of Adolescent to Adult Health	5690
Netherlands Study of Depression and Anxiety	1820
Netherlands Twin Register	5246
Nijmegen Biomedical Study	1808
Northern Finland Birth Cohort 1966	5297
Ogliastra Genetic Park	370
Ogliastra Genetic Park-Talana	544
Orkney Complex Disease Study	1828
Prevention of Renal and Vascular End-stage Disease	3578
Queensland Institute of Medical Research	8006
Rotterdam Study Baseline	6108
Rotterdam Study Extension of Baseline	1667
Rotterdam Study Young	3040
Rush University Medical Center - Memory and Aging Project	887
Rush University Medical Center - Religious Orders Study	808
SardiNIA Study of Aging	5616
St Thomas' UK Adult Twin Registry	4012
Study of Health in Pomerania	3556
Study of Health in Pomerania	901
Swedish Twin Registry	4832
Swedish Twin Registry	9553
The Cardiovascular Risk in Young Finns Study	2029
The Hellenic Study of Interactions between SNPs and Eating in Atherosclerosis Susceptibility	829
The LifeLines Cohort Study	12539
The National FINRISK Study	1685
The UK Household Longitudinal Study	8094
UK Biobank (Full Release)	442183
Viking Health Study - Shetland	1841
Wellcome Trust Diabetes and Inflammation Laboratory	2578
Wisconsin Longitudinal Study	7789
Total	766344

## Sheet: Supplementary Table 2 
Supplementary Table 2. The characteristics of all the SNPs included in our analysis.
SNP	chromosome	effect_allele	other_allele	Beta.exposure	SE.exposure	Pval.exposure	EAF.exposure	R^2	F-Statistic	Beta.outcome	SE.outcome
rs10073890	5	G	A	-0.01262	0.00196	1.11e-10	0.7364	5.41e-05	41.5	-0.025611	0.031785
rs1008078	1	T	C	-0.01738	0.00173	1.2e-23	0.4099	0.000131682	101	0.026653	0.03789
rs10189857	2	G	A	-0.01725	0.00171	6.7e-24	0.4184	0.000132771	102	-0.080505	0.028299
rs10191758	2	G	A	0.01631	0.00175	9.6e-21	0.381	0.000113333	86.9	-0.020022	0.040184
rs10205801	2	A	G	-0.01053	0.00171	7.17e-10	0.5068	4.95e-05	37.9	-0.0023185	0.028271
rs10215082	7	G	A	0.01303	0.00172	3.33e-14	0.5612	7.49e-05	57.4	-0.022663	0.03807
rs10240905	7	C	T	0.01167	0.00177	3.79e-11	0.6684	5.67e-05	43.5	-0.045281	0.038342
rs10456918	6	C	A	0.01485	0.00224	3.67e-11	0.182	5.73e-05	43.9	-0.061983	0.038651
rs1051474	9	C	T	0.01301	0.00188	4.86e-12	0.2738	6.25e-05	47.9	-0.044637	0.031867
rs10773002	12	T	A	-0.02191	0.00197	8.68e-29	0.7211	0.000161383	124	0.015762	0.041939
rs10797055	1	G	A	0.00986	0.00172	1.03999e-08	0.5102	4.28799e-05	32.8621	-0.056183	0.040633
rs10798418	1	T	C	-0.00957	0.00173	3.29e-08	0.466	3.99e-05	30.6	0.027117	0.028281
rs10856785	2	T	C	-0.01132	0.00192	3.83e-09	0.7296	4.54e-05	34.8	-0.021293	0.042838
rs10862376	12	A	T	0.01616	0.00239	1.4e-11	0.1361	5.97e-05	45.8	-0.06022	0.040282
rs10875121	1	C	G	0.01834	0.00226	5.53e-16	0.8571	8.59e-05	65.8	0.017005	0.053762
rs10994777	10	A	G	0.0146	0.00232	3.36001e-10	0.1395	5.16753e-05	39.603	0.032408	0.039169
rs11023749	11	A	G	0.01132	0.0018	2.96e-10	0.6701	5.16e-05	39.5	-0.014507	0.039844
rs1105307	9	A	G	-0.01173	0.00195	1.67e-09	0.2449	4.72e-05	36.2	-0.0078508	0.042645
rs1106090	2	A	G	0.01173	0.00175	2.09e-11	0.6259	5.86e-05	44.9	-0.029104	0.039934
rs11081529	18	C	T	-0.01311	0.00186	1.82e-12	0.2568	6.48e-05	49.7	0.09189	0.045446
rs11123818	2	A	G	0.02081	0.00175	1.72e-32	0.3946	0.000184486	141	-0.0333	0.029119
rs111821073	9	T	C	0.01385	0.00237	4.85e-09	0.1633	4.46e-05	34.2	0.0051841	0.053046
rs112687095	4	A	G	0.01325	0.00238	2.42e-08	0.165	4.04e-05	31	-0.022789	0.053278
rs113182709	8	A	G	0.03225	0.00567	1.29e-08	0.02381	4.22e-05	32.3	-0.09058	0.091095
rs113520408	7	A	G	0.01304	0.00192	1.02e-11	0.2857	6.02e-05	46.1	0.026165	0.042939
rs1143770	11	T	C	0.01136	0.00172	4.31e-11	0.5918	5.69e-05	43.6	-0.0073772	0.03798
rs11601122	11	G	A	-0.01947	0.0023	2.24e-17	0.1497	9.35e-05	71.7	0.013588	0.056025
rs11620355	13	A	G	0.01756	0.003	4.77e-09	0.1156	4.47e-05	34.3	-0.10888	0.064896
rs11627087	14	G	A	-0.01788	0.00325	3.71e-08	0.08503	3.95e-05	30.3	0.02376	0.05639
rs11635092	15	A	G	-0.01231	0.00177	3.89e-12	0.3639	6.31e-05	48.4	-0.034732	0.041517
rs11678980	2	A	G	-0.01744	0.00172	4.29e-24	0.4456	0.000134139	103	-0.046277	0.039977
rs11681861	2	G	T	-0.01435	0.00259	2.88e-08	0.1565	4.01e-05	30.7	0.10904	0.05743
rs11694904	2	T	C	0.01215	0.00185	4.78e-11	0.3384	5.63e-05	43.1	-0.032326	0.03948
rs117468730	16	A	G	-0.03521	0.00597	3.79e-09	0.0119	4.54e-05	34.8	0.071599	0.106
rs11752914	6	C	T	-0.01208	0.00216	2.13e-08	0.1973	4.08e-05	31.3	0.0062323	0.035031
rs11772580	7	T	G	-0.01199	0.00201	2.57e-09	0.2534	4.64e-05	35.6	0.027083	0.04304
rs117799466	15	C	G	0.01173	0.00198	2.91e-09	0.3776	4.58e-05	35.1	0.021039	0.051583
rs11871429	17	G	A	-0.01425	0.00202	1.92e-12	0.2041	6.49e-05	49.7	0.030469	0.03312
rs12028010	1	C	T	-0.01696	0.00202	4.51e-17	0.2228	9.2e-05	70.5	0.056379	0.033534
rs12332731	5	A	T	0.01374	0.00218	3.12e-10	0.2024	5.18e-05	39.7	0.0050821	0.034925
rs12375949	9	C	T	0.01447	0.00172	3.31e-17	0.5697	9.23e-05	70.7	-0.0065367	0.028196
rs12468040	2	G	T	-0.01432	0.00175	2.46e-16	0.6037	8.74e-05	67	0.029113	0.029629
rs12503522	4	T	C	-0.01125	0.00188	2.24e-09	0.2483	4.67e-05	35.8	-0.0040634	0.031333
rs12519073	5	T	C	-0.01221	0.00202	1.6e-09	0.2381	4.77e-05	36.6	0.018743	0.042989
rs12574281	11	C	A	0.01077	0.00176	8.85e-10	0.3997	4.89e-05	37.5	-0.04999	0.041182
rs12602286	17	T	G	0.01701	0.00255	2.37e-11	0.8861	5.81e-05	44.5	0.0037084	0.053358
rs12643771	4	T	C	0.01518	0.00184	1.61e-16	0.3112	8.88e-05	68.1	0.019643	0.041835
rs12804787	11	G	A	-0.01814	0.00327	2.96e-08	0.06803	4.02e-05	30.8	0.01675	0.05725
rs12955211	18	A	T	0.01097	0.00182	1.59e-09	0.3554	4.74e-05	36.3	-0.0068261	0.041145
rs13029509	2	A	G	-0.01049	0.0017	7.17e-10	0.4677	4.97e-05	38.1	-0.025807	0.037523
rs13090388	3	T	C	0.02852	0.00184	4.29e-54	0.3095	0.000313403	240	-0.045959	0.038947
rs13141210	4	T	C	0.01361	0.00172	2.26e-15	0.5085	8.17e-05	62.6	0.0053171	0.037447
rs13145650	4	T	C	-0.01918	0.00306	3.8e-10	0.90816	5.13e-05	39.3	-0.06647	0.05572
rs1334297	13	A	G	0.02449	0.00192	3.06e-37	0.784	0.000212255	163	-0.030176	0.033027
rs13422673	2	T	C	-0.01201	0.0017	1.74e-12	0.4847	6.51e-05	49.9	-0.036026	0.028112
rs1363862	5	A	G	-0.01171	0.00192	1.02e-09	0.2602	4.85e-05	37.2	0.022852	0.041373
rs1391438	4	C	T	-0.0167	0.00183	5.79e-20	0.6854	0.000108657	83.3	0.083869	0.029867
rs1427298	2	T	C	0.0102	0.00172	3.28e-09	0.4116	4.59e-05	35.2	-0.06009	0.038218
rs1450782	4	G	T	-0.00945	0.00173	4.93e-08	0.602	3.89e-05	29.8	0.003183	0.040339
rs152603	5	G	A	0.01019	0.00177	9.47e-09	0.3861	4.32e-05	33.1	-0.013405	0.029231
rs1558727	12	T	C	-0.01069	0.0017	3.09e-10	0.4847	5.16e-05	39.5	-0.031626	0.028181
rs1566085	8	T	G	0.01645	0.00171	6.9e-22	0.5697	0.000120743	92.5	0.0071987	0.039362
rs1569092	1	A	G	0.01807	0.00234	1.16e-14	0.182	7.78e-05	59.6	0.006234	0.060105
rs1584469	5	T	C	-0.01303	0.00185	2.1e-12	0.3112	6.47e-05	49.6	-0.014327	0.031353
rs1592757	5	C	G	-0.01045	0.0018	5.89e-09	0.3759	4.4e-05	33.7	0.037765	0.029058
rs1595973	4	T	C	-0.01002	0.00173	6.56e-09	0.5595	4.38e-05	33.6	0.0054874	0.037389
rs1618725	18	T	C	0.01477	0.00174	2.22e-17	0.5204	9.4e-05	72	-0.055391	0.028459
rs1671770	12	C	A	-0.01342	0.00223	1.90999e-09	0.8061	4.72553e-05	36.2155	-0.03805	0.0358
rs16846463	2	G	A	-0.02256	0.00283	1.38e-15	0.1173	8.29e-05	63.5	-0.039916	0.047322
rs16854920	1	C	T	0.01007	0.00181	2.51e-08	0.3554	4.04e-05	31	-0.00034561	0.042144
rs1689510	12	C	G	0.01761	0.0018	1.4e-22	0.3435	0.000124881	95.7	0.021435	0.041634
rs16995054	20	T	C	-0.0139	0.00208	2.52e-11	0.2007	5.83e-05	44.7	0.0087501	0.049897
rs17110109	12	C	T	0.01023	0.00175	4.71e-09	0.3776	4.46e-05	34.2	0.015352	0.040835
rs17126938	10	C	T	0.01536	0.0025	8.14e-10	0.1207	4.93e-05	37.8	-0.0089742	0.050715
rs17425572	9	G	A	-0.01224	0.0017	6.89e-13	0.5425	6.76e-05	51.8	-0.02741	0.028413
rs17489649	5	G	A	-0.0139	0.00181	1.57e-14	0.3265	7.7e-05	59	0.031448	0.040642
rs175325	20	A	T	-0.01179	0.00174	1.11e-11	0.5816	5.99e-05	45.9	0.0062906	0.03789
rs17563464	5	A	C	-0.01477	0.00212	2.89e-12	0.2041	6.33e-05	48.5	-0.0099469	0.047824
rs17565975	11	A	G	-0.01142	0.00171	2.56e-11	0.5306	5.82e-05	44.6	-0.077975	0.037505
rs176218	14	T	G	0.01883	0.00215	1.85e-18	0.2007	0.000100082	76.7	-0.011853	0.036927
rs1866823	8	A	G	0.01009	0.00171	3.81e-09	0.551	4.54e-05	34.8	-0.025157	0.037464
rs1925576	10	G	A	0.00997	0.00171	4.94e-09	0.4422	4.44e-05	34	-0.0087505	0.039862
rs1949226	4	A	T	-0.00965	0.00174	2.84001e-08	0.5901	4.01342e-05	30.7578	0.031914	0.037372
rs1964927	21	G	A	-0.01423	0.00177	9.9e-16	0.6378	8.43e-05	64.6	0.0064878	0.038015
rs2067854	14	A	G	0.01477	0.00209	1.38e-12	0.182	6.52e-05	50	-0.0097364	0.036354
rs2179152	6	C	T	0.01455	0.00176	1.21e-16	0.6429	8.92e-05	68.4	-0.020167	0.02972
rs2182505	6	C	T	-0.01086	0.00192	1.64e-08	0.7364	4.17e-05	32	0.0073708	0.031286
rs2283076	7	G	A	-0.01143	0.00204	2.07e-08	0.2143	4.1e-05	31.4	-0.019168	0.047937
rs2287838	19	A	G	-0.01152	0.00171	1.53e-11	0.534	5.92e-05	45.4	0.047737	0.037736
rs2302761	17	T	C	0.01354	0.00209	1e-10	0.1905	5.48e-05	42	-0.017881	0.034767
rs242093	14	A	G	-0.01031	0.00172	2.07e-09	0.5476	4.69e-05	35.9	0.028536	0.037647
rs2441111	5	A	G	0.01087	0.0017	1.78e-10	0.5323	5.33475e-05	40.8846	0.051633	0.03712
rs2447535	8	G	A	0.01181	0.00185	1.69e-10	0.7245	5.32e-05	40.8	0.047871	0.04429
rs2554835	18	A	G	0.00974	0.00175	2.69e-08	0.398	4.04e-05	31	-0.0059438	0.039882
rs2570497	2	T	C	-0.01233	0.00177	3.03e-12	0.6735	6.33e-05	48.5	-0.046354	0.039842
rs2725370	8	C	T	0.01536	0.00187	1.97e-16	0.7109	8.8e-05	67.4	-0.04334	0.041942
rs277828	13	A	C	-0.01091	0.00196	2.71e-08	0.2568	4.04e-05	31	-0.09581	0.042796
rs2787101	14	T	C	0.00968	0.00174	2.5e-08	0.6173	4.04e-05	31	0.031524	0.039488
rs2820314	1	C	A	-0.011	0.0018	9.34e-10	0.3163	4.87e-05	37.3	0.062467	0.030355
rs28513670	15	G	A	0.01477	0.00225	5.06e-11	0.1531	5.62e-05	43.1	-0.066008	0.049613
rs2885198	3	G	A	-0.01025	0.0017	1.81e-09	0.5017	4.74e-05	36.3	0.039186	0.037959
rs2901616	1	A	G	0.00941	0.00171	3.77e-08	0.517	3.95e-05	30.3	-0.046817	0.028017
rs2905426	19	T	G	0.01037	0.00181	9.26e-09	0.6446	4.28e-05	32.8	-0.029037	0.029005
rs2971970	7	G	T	0.01654	0.00207	1.25e-15	0.7721	8.33e-05	63.8	-0.028777	0.034128
rs2998315	14	G	A	0.01269	0.00171	1.12e-13	0.5782	7.19e-05	55.1	-0.019884	0.028228
rs3013014	10	A	G	-0.01024	0.00172	2.92e-09	0.6105	4.62e-05	35.4	-0.0059491	0.028404
rs301800	1	C	T	-0.01516	0.00224	1.33e-11	0.8197	5.98e-05	45.8	0.050893	0.035092
rs31940	5	A	G	0.01548	0.00246	3.24e-10	0.1344	5.17e-05	39.6	-0.034872	0.040192
rs337637	4	A	G	0.01123	0.00177	2.11e-10	0.3367	5.25e-05	40.2	-0.0034119	0.030132
rs34316	5	C	A	-0.02016	0.00177	3.35e-30	0.5799	0.000169253	130	-0.093165	0.03928
rs34394051	1	G	A	0.01392	0.0024	6.2e-09	0.1599	4.39e-05	33.6	0.0079564	0.040302
rs34485537	16	T	C	0.01075	0.00173	5.67e-10	0.3895	5.04e-05	38.6	-0.0026249	0.028582
rs34853711	7	C	G	-0.01596	0.00206	9.88e-15	0.2466	7.83e-05	60	0.071939	0.033761
rs35039375	1	G	A	-0.01983	0.00293	1.22e-11	0.09354	5.98e-05	45.8	0.096627	0.050256
rs35309068	12	G	T	0.01321	0.00171	1.15e-14	0.466	7.79e-05	59.7	-0.0048733	0.028342
rs35316276	16	T	C	0.01173	0.00194	1.52e-09	0.2942	4.77e-05	36.6	-0.060678	0.031745
rs35417702	7	T	C	-0.01445	0.0017	1.93e-17	0.5765	9.43e-05	72.3	0.011861	0.02823
rs36083520	4	C	T	0.01629	0.00223	2.6e-13	0.1667	6.96e-05	53.3	-0.036569	0.049164
rs36119825	7	A	G	0.01063	0.00171	4.82e-10	0.4694	5.04e-05	38.6	-0.035572	0.02818
rs363096	4	C	T	0.01363	0.00172	2.04e-15	0.5748	8.19e-05	62.8	0.013462	0.028217
rs3788556	22	C	T	-0.01138	0.00171	2.78e-11	0.5408	5.78e-05	44.3	-0.033383	0.037248
rs3800546	6	G	C	-0.01183	0.00194	9.73e-10	0.2704	4.85e-05	37.2	0.027912	0.031669
rs3809634	16	G	A	0.01058	0.00185	1.09e-08	0.335	4.27e-05	32.7	0.05658	0.038193
rs3890802	5	A	G	-0.01133	0.00191	2.74e-09	0.2687	4.59e-05	35.2	0.029302	0.031932
rs3897821	1	G	A	-0.01502	0.0018	8.25e-17	0.3503	9.09e-05	69.7	0.0538	0.029517
rs406413	5	T	A	-0.01695	0.00209	4.84e-16	0.2109	8.58e-05	65.8	0.012802	0.033828
rs4073894	7	A	G	0.01524	0.00211	5.4e-13	0.1769	6.81e-05	52.2	-0.054139	0.046725
rs4328757	3	T	C	0.01067	0.00174	9.39e-10	0.6514	4.91e-05	37.6	0.050225	0.038076
rs4352658	6	T	C	-0.0212	0.00308	5.55e-12	0.09014	6.18e-05	47.4	-0.039259	0.053808
rs4369924	20	A	G	0.01362	0.00234	5.82e-09	0.1684	4.42e-05	33.9	0.013123	0.04709
rs4382592	9	G	T	0.01636	0.00185	1.01e-18	0.699	0.000102036	78.2	-0.0069221	0.030428
rs4384309	10	A	G	0.0109	0.00172	2.52e-10	0.4796	5.24e-05	40.2	-0.011466	0.0377
rs4442732	14	G	A	-0.01063	0.00176	1.49e-09	0.5969	4.76e-05	36.5	-0.018839	0.037621
rs4497562	13	G	A	-0.01204	0.00192	3.73001e-10	0.2823	5.13102e-05	39.3232	-0.053597	0.041889
rs4700393	5	G	A	0.02086	0.0017	1.51e-34	0.5289	0.000196436	151	-0.029185	0.02814
rs4726070	7	A	G	0.01251	0.00174	5.95e-13	0.6207	6.74e-05	51.7	0.0060019	0.028663
rs4743923	9	C	T	0.00985	0.00176	2.42003e-08	0.3673	4.087e-05	31.3217	-0.029992	0.038741
rs4778058	15	C	T	0.01017	0.0017	2.4e-09	0.5221	4.67e-05	35.8	-0.014161	0.037794
rs4787457	16	G	A	-0.01741	0.00176	3.73e-23	0.3146	0.000127671	97.9	0.0054684	0.030862
rs4810227	20	A	G	0.01272	0.00175	3.57e-13	0.6344	6.89e-05	52.8	0.035926	0.037987
rs4839155	1	G	T	-0.01251	0.002	3.94e-10	0.25	5.11e-05	39.2	0.021733	0.034018
rs4846724	1	A	G	0.01018	0.0017	2.26e-09	0.4915	4.68e-05	35.9	0.0705	0.03732
rs4870482	6	G	C	-0.01083	0.0019	1.27e-08	0.2585	4.24e-05	32.5	0.0050864	0.044852
rs4904523	14	A	G	-0.00936	0.0017	3.71e-08	0.4592	3.96e-05	30.3	0.0060226	0.037828
rs4964046	12	G	A	0.01053	0.00178	3.36e-09	0.335	4.57e-05	35	-0.00015673	0.029231
rs4972400	2	A	G	0.01156	0.00181	1.7e-10	0.352	5.32e-05	40.8	-0.0048719	0.041455
rs4984541	15	G	A	0.01233	0.00207	2.77e-09	0.2415	4.63e-05	35.5	0.12864	0.048982
rs55736314	3	G	C	0.01431	0.00174	1.63e-16	0.4167	8.83e-05	67.7	0.041278	0.039884
rs55771711	10	C	G	0.01555	0.00199	5.41e-15	0.2279	7.97e-05	61.1	-0.026236	0.046439
rs56391344	15	A	G	0.01571	0.00197	1.34e-15	0.2381	8.3e-05	63.6	0.075095	0.044895
rs575113	1	A	G	0.01285	0.00186	5.3e-12	0.2772	6.23e-05	47.7	-0.033869	0.042246
rs59123361	1	A	G	-0.02094	0.00291	5.87e-13	0.1054	6.76e-05	51.8	0.016278	0.045283
rs59480703	8	C	G	-0.01237	0.00215	8.32e-09	0.1633	4.32e-05	33.1	-0.062628	0.0468
rs6122735	20	T	C	0.0105	0.00174	1.49e-09	0.4133	4.75e-05	36.4	-0.023958	0.03988
rs613872	18	T	G	-0.0175	0.00227	1.2e-14	0.8282	7.75e-05	59.4	0.0031971	0.036675
rs61747885	4	T	G	0.01383	0.00235	4.13e-09	0.1412	4.51923e-05	34.6344	0.036756	0.03928
rs62097985	18	T	C	-0.01288	0.00172	6.06e-14	0.4116	7.32e-05	56.1	-0.034958	0.038053
rs62184480	2	T	C	-0.01528	0.00191	1.28e-15	0.2449	8.35e-05	64	-0.012387	0.045484
rs622169	1	T	C	0.00999	0.00178	1.89e-08	0.4677	4.11e-05	31.5	-0.023349	0.039865
rs62439690	7	A	G	-0.01087	0.00194	2.18e-08	0.267	4.1e-05	31.4	-0.024094	0.04292
rs62444881	7	T	C	0.01815	0.00217	5.79e-17	0.1905	9.13e-05	70	-0.044972	0.034562
rs6493265	15	T	C	-0.01385	0.00174	1.7e-15	0.3895	8.27e-05	63.4	0.059497	0.038247
rs663234	1	G	C	-0.01005	0.00174	7.39e-09	0.6122	4.35e-05	33.3	0.0079297	0.037919
rs66568921	3	G	T	0.01565	0.00182	7.49e-18	0.3639	9.65e-05	74	-0.055566	0.039194
rs6731373	2	A	G	-0.01256	0.00181	3.47e-12	0.3367	6.28e-05	48.1	-0.026376	0.041733
rs6731967	2	C	G	-0.01186	0.00199	2.36e-09	0.2092	4.63e-05	35.5	-0.041242	0.045677
rs67885444	8	T	C	0.01406	0.00232	1.48e-09	0.1718	4.79e-05	36.7	-0.027679	0.039726
rs67890737	2	A	C	-0.01141	0.00179	2.01e-10	0.3265	5.3e-05	40.6	-0.0061631	0.029033
rs6805241	3	C	T	-0.01413	0.00203	3.09e-12	0.1973	6.32e-05	48.4	-0.030452	0.033745
rs6938002	6	A	G	-0.01008	0.00173	5.41e-09	0.3963	4.43e-05	34	-0.0093592	0.028268
rs6959891	7	G	A	-0.01136	0.00189	1.74e-09	0.2959	4.71e-05	36.1	-0.006376	0.041617
rs7012546	8	T	C	0.01009	0.00172	4.93e-09	0.4201	4.49e-05	34.4	0.0049358	0.028407
rs7016302	8	G	C	0.01243	0.00228	4.98e-08	0.1769	3.88e-05	29.7	-0.0063519	0.047819
rs702606	5	C	T	-0.01427	0.0025	1.12e-08	0.1701	4.25e-05	32.6	0.034307	0.040124
rs7029718	9	A	G	0.02439	0.00174	1.85e-44	0.4354	0.000256324	196	-0.0080787	0.028582
rs7031698	9	C	T	0.01248	0.00206	1.26e-09	0.7755	4.79e-05	36.7	0.053856	0.049821
rs71646142	1	T	C	0.01286	0.00217	3.11e-09	0.1735	4.58e-05	35.1	0.012731	0.048473
rs7233920	18	A	G	-0.01315	0.00202	7.13e-11	0.216	5.53e-05	42.4	-0.044014	0.046566
rs7257460	19	C	T	-0.01145	0.00189	1.25e-09	0.2704	4.79e-05	36.7	0.052077	0.039439
rs7278859	21	T	A	0.01013	0.00185	4.15e-08	0.3078	3.91e-05	30	0.062546	0.039106
rs72807818	2	A	G	0.01915	0.00252	2.79e-14	0.1241	7.53e-05	57.7	0.022722	0.041425
rs72828517	6	C	T	0.01836	0.00224	2.83e-16	0.1412	8.77e-05	67.2	-0.11796	0.038406
rs730384	14	A	G	0.01016	0.00171	3.01e-09	0.4558	4.61e-05	35.3	0.010918	0.037731
rs7315713	12	T	A	-0.01022	0.00187	4.34e-08	0.6633	3.9e-05	29.9	-0.029312	0.030723
rs7321274	13	G	A	-0.01275	0.00211	1.59e-09	0.1956	4.76e-05	36.5	0.10503	0.050909
rs73301698	12	A	G	-0.01291	0.00208	5.81e-10	0.2262	5.03e-05	38.5	0.018972	0.033504
rs73344830	10	G	A	-0.0172	0.00172	1.95e-23	0.602	0.000130473	100	0.043536	0.038501
rs736282	14	C	T	-0.01082	0.0017	2.07e-10	0.5153	5.29e-05	40.5	0.059994	0.028352
rs73874335	3	T	C	-0.0199	0.00361	3.4e-08	0.05952	3.97e-05	30.4	0.03509	0.061113
rs74643044	5	C	T	0.02323	0.00386	1.8e-09	0.02721	4.73e-05	36.2	0.17724	0.10762
rs74701752	1	T	G	0.01591	0.00285	2.38e-08	0.09524	4.07e-05	31.2	-0.049473	0.054613
rs74998289	17	G	T	-0.01821	0.00213	1.31e-17	0.2398	9.54e-05	73.1	-0.022782	0.044537
rs7594904	2	C	T	0.00969	0.00173	2.05e-08	0.4184	4.09e-05	31.3	0.028524	0.037799
rs7603132	2	A	G	0.01317	0.00215	9.17e-10	0.1548	4.9e-05	37.6	-0.075784	0.036826
rs76076331	2	T	C	0.01873	0.00248	4.4e-14	0.131	7.44e-05	57	0.11845	0.059887
rs7650602	3	C	T	0.00939	0.00171	4.11e-08	0.4286	3.93e-05	30.1	-0.060117	0.038378
rs77025239	3	A	G	-0.01422	0.00234	1.33e-09	0.1088	4.82e-05	36.9	-0.11784	0.039981
rs77702622	8	A	G	-0.02447	0.00351	2.99e-12	0.07653	6.34e-05	48.6	0.13085	0.061499
rs77719387	3	A	T	-0.04597	0.00726	2.46e-10	0.01701	5.23e-05	40.1	-0.062204	0.20008
rs77835879	12	G	A	-0.01601	0.00288	2.68e-08	0.09014	4.03e-05	30.9	-0.028859	0.048739
rs7796203	7	A	G	-0.01074	0.00171	3.6e-10	0.5255	5.15e-05	39.5	0.011715	0.0284
rs7803932	7	A	G	0.0143	0.00226	2.44e-10	0.1565	5.22e-05	40	-0.039025	0.053788
rs7808399	7	G	A	0.0107	0.00171	3.78e-10	0.5476	5.11e-05	39.2	0.013032	0.028428
rs7863447	9	A	G	0.01678	0.00233	5.91e-13	0.8333	6.77e-05	51.9	0.048792	0.047189
rs790647	10	A	C	-0.01482	0.00202	2.17e-13	0.2347	7.02e-05	53.8	0.029973	0.034222
rs79265434	7	G	A	0.02331	0.00262	6.08e-19	0.1173	0.000103279	79.2	-0.0053369	0.071278
rs79269403	3	A	G	0.01447	0.00204	1.17e-12	0.2228	6.56e-05	50.3	-0.12554	0.046572
rs7928622	11	T	A	0.01011	0.00181	2.52e-08	0.3078	4.07e-05	31.2	-0.037339	0.041587
rs795230	11	T	C	0.00952	0.00172	2.97e-08	0.4184	4e-05	30.7	-0.036559	0.028748
rs79523955	1	G	A	-0.01802	0.00283	1.87e-10	0.09524	5.29e-05	40.5	-0.065178	0.077335
rs7977614	12	G	A	0.01325	0.00198	2.09e-11	0.3078	5.84e-05	44.8	0.086384	0.048676
rs7993663	13	C	T	0.0118	0.00178	3.25e-11	0.3571	5.73e-05	43.9	0.0062034	0.028914
rs80171383	11	A	G	0.0145	0.00241	1.83e-09	0.1241	4.72e-05	36.2	0.043351	0.043417
rs8020034	14	A	G	0.01782	0.00223	1.17e-15	0.2058	8.33e-05	63.8	-0.026985	0.036056
rs837080	8	C	T	0.01092	0.0017	1.43e-10	0.4932	5.38e-05	41.2	-0.025711	0.028124
rs894067	11	A	G	0.01041	0.00175	2.74e-09	0.3929	4.62e-05	35.4	0.034059	0.038267
rs9289300	3	C	T	0.01512	0.00234	1.1e-10	0.1837	5.45e-05	41.8	-0.046511	0.048929
rs9320493	6	G	A	-0.01394	0.0024	6.13e-09	0.8639	4.4e-05	33.7	-0.060489	0.039319
rs9342482	6	T	G	0.01264	0.00197	1.36e-10	0.2908	5.37e-05	41.2	-0.040004	0.043274
rs9349956	6	C	A	0.01881	0.00225	6.28e-17	0.2398	9.12e-05	69.9	-0.032444	0.037452
rs9372625	6	A	G	0.02383	0.00176	6.76e-42	0.4133	0.000239163	183	0.061353	0.038427
rs9384679	6	T	C	-0.00959	0.00176	4.88e-08	0.4082	3.87e-05	29.7	-0.042543	0.028521
rs9386319	6	G	A	0.00991	0.00174	1.27e-08	0.4269	4.23e-05	32.4	-0.0053965	0.028691
rs9436866	1	C	A	0.01882	0.00289	7.45e-11	0.09524	5.53e-05	42.4	-0.059771	0.045605
rs9503598	6	A	G	0.01079	0.00171	3.12e-10	0.4388	5.2e-05	39.9	-0.061616	0.037887
rs9529119	13	G	C	-0.01295	0.00204	2.13e-10	0.8027	5.26e-05	40.3	0.013241	0.046165
rs9679654	2	C	T	0.01042	0.00172	1.29e-09	0.4847	4.79e-05	36.7	-0.032214	0.037928
rs969512	4	T	A	0.01249	0.00179	3.22e-12	0.2959	6.35e-05	48.7	0.0089926	0.030144
rs9882532	3	C	T	-0.01208	0.00177	8.17e-12	0.3639	6.08e-05	46.6	-0.011067	0.039838
rs9914918	17	A	G	0.01155	0.00189	8.9e-10	0.2823	4.87e-05	37.3	-0.002603	0.030741
rs9933256	16	G	A	-0.01134	0.00172	4.57e-11	0.4082	5.67e-05	43.5	-0.0061589	0.028248
rs9936270	16	T	C	-0.0136	0.00198	6.43e-12	0.3078	6.16e-05	47.2	-0.0081346	0.032047
rs9938678	16	T	A	0.01355	0.00205	4.12e-11	0.2432	5.7e-05	43.7	-0.063407	0.033961
rs9964724	18	T	C	0.01978	0.00183	2.66e-27	0.6599	0.000152426	117	-0.034917	0.030123
rs9995567	4	A	G	0.00998	0.00178	1.93e-08	0.3827	4.1e-05	31.4	-0.03959	0.029308
Abbreviations: SNP = single nucleptide polymorphism, SE = standard error, Pval = P-value, EAF = effect allele frequency.
